# Supplementary material for: Bio-selective hormonal breast cancer cytotoxic and antioxidant potencies of Melia azedarach L. wild type leaves
Source: Biotechnol Rep (Amst). 2020 Feb 17;25:e00437. doi: 10.1016/j.btre.2020.e00437 (PMC7044715; doi:10.1016/j.btre.2020.e00437)
Supplement: Supplementary file 1 [file mmc1.zip › Data Profile.xml]

<?xml version="1.0" encoding="UTF-8" standalone="no"?><data:data><datasets><author>maman_ht@yahoo.com</author><type>0</type><dataset><value>3</value><reason>Other (please explain)</reason><comments>the data has explained in the manuscript already</comments></dataset></datasets></data:data>
